# Supplementary material for: Blocking the Hormone Receptors Modulates NLRP3 in LPS-Primed Breast Cancer Cells
Source: Int J Mol Sci. 2023 Mar 2;24(5):4846. doi: 10.3390/ijms24054846 (PMC10002867; doi:10.3390/ijms24054846)
Supplement: Supplementary file 1 [file ijms-24-04846-s001.zip]

Archive with 1 entries (1 files):
- ijms-2164366-supplementary.pdf
